# Supplementary material for: Carbon Nanotube-Based Intumescent Flame Retardants Achieve High-Efficiency Flame Retardancy and Simultaneously Avoid Mechanical Property Loss
Source: Polymers (Basel). 2023 Mar 11;15(6):1406. doi: 10.3390/polym15061406 (PMC10056237; doi:10.3390/polym15061406)
Supplement: Supplementary file 1 [file polymers-15-01406-s001.zip]

Archive with 1 entries (1 files):
- polymers-2238999-supplementary.pdf
